# Supplementary material for: Preventing the Collapse Behavior of Polyurethane Foams with the Addition of Cellulose Nanofiber
Source: Polymers (Basel). 2023 Mar 17;15(6):1499. doi: 10.3390/polym15061499 (PMC10058122; doi:10.3390/polym15061499)
Supplement: Supplementary file 1 [file polymers-15-01499-s001.zip]

Archive with 1 entries (1 files):
- polymers-2273456-supplementary.pdf
